# Supplementary material for: Affective Responses of Healthcare Professionals and the General Public to Health Conditions Involving Physical Dysfunction: A Cross-Sectional Web-Based Survey of Stroke, Femoral Neck Fracture, and Spinal Cord Injury
Source: Healthcare (Basel). 2026 Apr 29;14(9):1202. doi: 10.3390/healthcare14091202 (PMC13163287; doi:10.3390/healthcare14091202)
Supplement: Supplementary file 1 [file healthcare-14-01202-s001.zip]

Archive with 1 entries (1 files):
- healthcare-4240366-supplementary.pdf
